# Supplementary material for: Structural and functional analysis of the small GTPase ARF1 reveals a pivotal role of its GTP-binding domain in controlling of the generation of viral inclusion bodies and replication of grass carp reovirus
Source: Front Immunol. 2022 Aug 26;13:956587. doi: 10.3389/fimmu.2022.956587 (PMC9459132; doi:10.3389/fimmu.2022.956587)
Supplement: Supplementary file 1 [file DataSheet_1.zip]

Archive with 8 entries (8 files):
- Figure S1.tif
- Figure S2.tif
- Figure S3.tif
- Figure S4.tif
- Figure S5.tif
- Figure S6.tif
- Supplementary Materials-20220802.docx
- Table S1.docx
